# Supplementary material for: The Verticillium dahliae Spt-Ada-Gcn5 Acetyltransferase Complex Subunit Ada1 Is Essential for Conidia and Microsclerotia Production and Contributes to Virulence
Source: Front Microbiol. 2022 Feb 23;13:852571. doi: 10.3389/fmicb.2022.852571 (PMC8905346; doi:10.3389/fmicb.2022.852571)
Supplement: Supplementary file 2 [file Table_1.XLSX]

## Sheet: Sheet1
Table S1 Sequence and purpose of primers used in this study
Primer name	5’-3’ direction (restriction sites are underlined)	Purpose
VdAda1-Up-F	GTCACCAGCCCCTGGGTTGAATTCATGTAGGCGGCAGGGTAAGG (EcoRI)	Upstream amplication to generate VdAda1 deletion vector
VdAda1-Up-R	AATGCTCCTTCAATATCAGAATTCGCGACACTAGGGTAGGCAGGT (EcoRI)
VdAda1-Down-F	CTCGGTACCCGGGGATCCTCTAGAAACGGCGTAACAGGATTTCAG (XbaI)	Downstream amplication to generate VdAda1 deletion vector
VdAda1-Down-R	GCATGCCTGCAGGTCGACTCTAGATGCGGTGATGTCTTGTTTGAG (XbaI)
Hyg-F	TGGCGACCTCGTATTGG	Genetic identification of the VdAda1 deletion mutants
Hyg-R	CGTTATGTTTATCGGCACTTT
VdAda1-Test1-F	ATTTGCTTCTTGCCTTTCTT
VdAda1-Test1-R	CACGTCGGGTTCTGTCC
VdAda1-Test2-F	CTTGGTGCTCTGCGGTGATGT
VdAda1-Test2-R	GCCTTCGGTGGAGGACTT
EC_VdAda1-F	AGCCCCTGGGTTGAATTCCTGGAGCGAGCAGTTGG (EcoRI)	Amplication of gene VdAda1 with flanking sequence to generate VdAda1 complemented vector
EC_VdAda1-R	CTGCAGGTCGACTCTAGAAGGTTGCGATAGAGGAGTGA (XbaI)
G418-F	GACTGGGCACAACAGACAA	Genetic identification of the VdAda1 complementation transformants
G418-R	ACCGTAAAGCACGAGGAAG
VdAda1-CDS-F	TTCTACCCAAGCATCGATGAGCTCATGCCCGACATTGACCCCGC (SacI)	VdAda1 cDNA sequences cloning to generate VdAda1 overexpression transformants
VdAda1-CDS-R	AGTAACGTTAAGTGGATCTCTAGACTAATGATGAACGACGATGA (XbaI)
qVdAda1-F	GGCAAGACGAGTCAGATCAT	Quantify the expression level of VdAda1
qVdAda1-R	CTCCTTGTAGATGACCCAGTG
VdCMR1-F	TCAGGACCACCGTGGAACC	Detect the expression of melanin-associated genes
VdCMR1-R	GGAAGAATCCCAGTCTACCGTATCG
VdLac1-F	CGCCGTACTCCGATACAAAG
VdLac1-R	GTTTCCGCCAGCATTACC
VDAG_00183-F	TATGTCCCTGGCGGCTTTAA
VDAG_00183-R	TGATCCACTCGCAGTCTTCA
VDAG_00190-F	CTCGTCCTGATCCGTATCCCA
VDAG_00190-R	TGTGAATTGAGGCAGGCATG
VDAG_03393-F	AAAGGTGTTTGAGAGCGGAC
VDAG_03393-R	ATCTCCCTCTCCACAACAGC
qAda2-F	TGGCGAAGGCGGAGTCAAGT	For the gene expression analysis of SAGA subunits
qAda2-R	GACGCGGAACGGGTGGGTAT
qAda3-F	GCACCATTGGCTCCGTCTTT
qAda3-R	TCCTCCACCTCCTCATCCCAC
qGcn5-F	GGAACCCGAGCCCAAAGT
qGcn5-R	ACCAGTGAGGATGATGAGGGA
qSgf73-F	GCATATTCAAAGTCGTGGGC
qSgf73-R	ATGGTCTCCGCTGCTCCTG
qSpt3-F	TCAGGAGCTTACACTGTTCTATCA
qSpt3-R	AAGTCTTCAGCCGTTTCTTCAT
qSpt7-F	TACTCGACGCCCTTCCT
qSpt7-R	AGCAGTTGTCCCAAATCAG
qSpt8-F	AGCCCAAGCATCTCCG
qSpt8-R	TGCCTCCCTCCATACCG
qTra1-F	AGGGAAGGTGCCTATGTC
qTra1-R	GTCTTTCTCCTCCTTACTGC
qUbp8-F	ACGGCTTTACGGCTGCTA
qUbp8-R	GCTCGCTCCCAATCTCG
qSpt20-F	GTCGCTCGTACCACCTACTC
qSpt20-R	AGTTCCTCTGGCGTCCTT
qSgf9-F	GACGGCGACCGCTACTAAA
qSgf9-R	TGGTTGGCCTGCTGGACT
qTaf5-F	AACCAGGGCTACCTTGATG
qTaf5-R	TTAAGAGGGATGCGGAACT
qTaf6-F	GCCAGGTCGTGATTGAGGC
qTaf6-R	CGTTGATTCGTATCCGTAGAGGG
qTaf9-F	TCGAACGGCAGCCAGAGC
qTaf9-R	GCGATTGTGATGCGTTTGTG
qTaf10-F	CCGAGCAAAATGGCGAGAAGG
qTaf10-R	CGGGGATAATTGGGGCGTAGTC
qTaf12-F	AGTCAAGGTGTTATGGGCTCT
qTaf12-R	GCAGTTGCTTGGGTATGG
qSgf11-F	CTGCAAGAAGGTGCCTTACA
qSgf11-R	CGGCTTCATGTCCTTCTTCTT
VDEF-1α-F	TGAGTTCGAGGCTGGTATCT	V.dahliae EF-1α gene used for fungal biomass detection
VDEF-1α-R	CACTTGGTGGTGTCCATCTT
18S-F	CGGCTACCACATCCAAGGAA	Cotton 18S gene used for fungal biomass detection
18S-R	TGTCACTACCTCCCCGTGTCA
NBEF-1α-F	AGGATACAACCCTGACAAGA	N. benthamiana EF-1α gene used for fungal biomass detection
NBEF-1α-R	GTGGGACCAAAAGTAACAAC
q9506-F	CTAACGACGAGGAACCAA	Quantify the expression level of transcription factors
q9506-R	TGTCAATGCCATAGCGGA
q1692-F	GCAAGCACTACATCTTCCCT
q1692-R	ACGCTCCATCTTGTACTGGA
q8741-F	CATCTTCCCCAACCCTTTC
q8741-R	CGGCTTTCCCATACCATTC
q9383-F	CGACTTTCAGCGTCTATGCC
q9383-R	GTGGGAGTTGATGCCGAGGT
q9744-F	GCCTGGACCAACCAAAACA
q9744-R	TGGGCGACCTGCCAATGAA
q9073-F	ATAAGGGCGAGTCTGTAAAC
q9073-R	AGAACTGATAGAGATGCGTG
q4828-F	AGGTTTCTGTTGACCCTGG
q4828-R	GGTATTGGTTGTGTGTTGT
q6780-F	TGGGCATACAACTGGGAC
q6780-R	CGCTGGAGGTGAACATCG
q6789-F	AGACCCCTGTCGTCAACA
q6789-R	TCACCCACCAGTACTTTT
q6087-F	TCTCGGCACAGACAAACA
q6087-R	AGCGAAGGAAGTAGCATC
q7135-F	CAACTACAACTCGGCTCACA
q7135-R	TGCCACCGTTGATAGCAATA
q1838-F	GTGGCTACTCCGTGTCTTATAC
q1838-R	GCACGGTAGCCTTGGAAATA
q801-F	CCTGGACAACTTTGGCTACA
q801-R	TTCTCCGTCCGGAAGATACT
q8097-F	CCAACATCAACTGCTCTCCT
q8097-R	CCAAGGTTGCTCGGAGTATT
q6431-F	ACTCGTACAAGCACGCAAACT	Quantify the expression level of secreted proteins
q6431-R	GTGAATGGACCTGTGGGACT
q8843-F	TCACCGCGAAAGAAGAAGGA
q8843-R	CGTTGATGTCTGCCACGAAA
q9096-F	GTGTCAAGGCGGATGAGGAT
q9096-R	GGTTGTAGCAATGTCGGGAAA
q7007-F	CAGTGGCACGGCAAGTCAA
q7007-R	TTCCGATGCCCTCCTCACG
q8336-F	GCACCACGCAGACACCGTCCA
q8336-R	ACGCGGCAGACTCTGGCTCCTC
q9845-F	GCGAAAGCAGGTTCAGCAA
q9845-R	GCCATCGTGGTTCCGAGTT
q9531-F	CCGGAGTTTGGGCTATCTTT
q9531-R	GTCCGTACAGCCATCCATTT
