# Supplementary material for: The Verticillium dahliae Spt-Ada-Gcn5 Acetyltransferase Complex Subunit Ada1 Is Essential for Conidia and Microsclerotia Production and Contributes to Virulence
Source: Front Microbiol. 2022 Feb 23;13:852571. doi: 10.3389/fmicb.2022.852571 (PMC8905346; doi:10.3389/fmicb.2022.852571)
Supplement: Supplementary file 3 [file Table_2.XLSX]

## Sheet: Sheet2
Table S2 Enrichment pathways of DEGs regulated by VdAda1 in Verticillium dahliae Note: pathway less than five genes were filtered in this study
Pathway ID	Description	No. gene of genome matchs to KEGG databas	No. gene of DEGs matchs to KEGG databas	Ratio (DEGs/Genome)
No. gene of DK185 genome matches to KEGG database		6576		0.149483
No. gene of DGEs matches to KEGG database			983
map01100	Metabolic pathways	913	243	0.266156
map01110	Biosynthesis of secondary metabolites	356	100	0.280899
map01120	Microbial metabolism in diverse environments	190	59	0.310526
map01240	Biosynthesis of cofactors	123	31	0.252033
map01200	Carbon metabolism	88	22	0.25
map00053	Ascorbate and aldarate metabolism	12	3	0.25
map01230	Biosynthesis of amino acids	98	21	0.214286
map00620	Pyruvate metabolism	37	15	0.405405
map04146	Peroxisome	44	14	0.318182
map00230	Purine metabolism	53	13	0.245283
map00120	Primary bile acid biosynthesis	6	1	0.166667
map00350	Tyrosine metabolism	22	13	0.590909
map00500	Starch and sucrose metabolism	32	13	0.40625
map00330	Arginine and proline metabolism	25	12	0.48
map00360	Phenylalanine metabolism	20	11	0.55
map04141	Protein processing in endoplasmic reticulum	69	11	0.15942
map00254	Aflatoxin biosynthesis	8	3	0.375
map00250	Alanine, aspartate and glutamate metabolism	29	10	0.344828
map00260	Glycine, serine and threonine metabolism	40	10	0.25
map00410	beta-Alanine metabolism	15	10	0.666667
map00290	Valine, leucine and isoleucine biosynthesis	10	2	0.2
map00520	Amino sugar and nucleotide sugar metabolism	34	10	0.294118
map04011	MAPK signaling pathway - yeast	63	10	0.15873
map05208	Chemical carcinogenesis - reactive oxygen species	66	10	0.151515
map00010	Glycolysis / Gluconeogenesis	29	9	0.310345
map00270	Cysteine and methionine metabolism	44	9	0.204545
map01212	Fatty acid metabolism	27	9	0.333333
map00040	Pentose and glucuronate interconversions	25	8	0.32
map00280	Valine, leucine and isoleucine degradation	29	8	0.275862
map00430	Taurine and hypotaurine metabolism	5	3	0.6
map00380	Tryptophan metabolism	23	8	0.347826
map00480	Glutathione metabolism	18	3	0.166667
map00561	Glycerolipid metabolism	24	8	0.333333
map00860	Porphyrin and chlorophyll metabolism	21	8	0.380952
map00511	Other glycan degradation	8	2	0.25
map00940	Phenylpropanoid biosynthesis	8	8	1
map00980	Metabolism of xenobiotics by cytochrome P450	10	8	0.8
map00521	Streptomycin biosynthesis	6	1	0.166667
map00531	Glycosaminoglycan degradation	5	1	0.2
map00541	O-Antigen nucleotide sugar biosynthesis	7	2	0.285714
map00051	Fructose and mannose metabolism	26	7	0.269231
map00071	Fatty acid degradation	15	7	0.466667
map00340	Histidine metabolism	15	7	0.466667
map00590	Arachidonic acid metabolism	11	2	0.181818
map00564	Glycerophospholipid metabolism	40	7	0.175
map00630	Glyoxylate and dicarboxylate metabolism	28	7	0.25
map00640	Propanoate metabolism	22	7	0.318182
map00650	Butanoate metabolism	20	7	0.35
map00680	Methane metabolism	22	7	0.318182
map00920	Sulfur metabolism	16	7	0.4375
map01220	Degradation of aromatic compounds	14	7	0.5
map00643	Styrene degradation	8	3	0.375
map04151	PI3K-Akt signaling pathway	30	7	0.233333
map00660	C5-Branched dibasic acid metabolism	5	2	0.4
map05166	Human T-cell leukemia virus 1 infection	39	7	0.179487
map00052	Galactose metabolism	19	6	0.315789
map00240	Pyrimidine metabolism	33	6	0.181818
map00720	Carbon fixation pathways in prokaryotes	10	2	0.2
map00513	Various types of N-glycan biosynthesis	21	6	0.285714
map00740	Riboflavin metabolism	11	3	0.272727
map00750	Vitamin B6 metabolism	7	2	0.285714
map00770	Pantothenate and CoA biosynthesis	17	6	0.352941
map00830	Retinol metabolism	9	6	0.666667
map00780	Biotin metabolism	7	2	0.285714
map00950	Isoquinoline alkaloid biosynthesis	9	6	0.666667
map00970	Aminoacyl-tRNA biosynthesis	24	6	0.25
map00982	Drug metabolism - cytochrome P450	8	6	0.75
map00904	Diterpenoid biosynthesis	6	2	0.333333
map00906	Carotenoid biosynthesis	5	1	0.2
map02010	ABC transporters	11	6	0.545455
map02020	Two-component system	23	6	0.26087
map03420	Nucleotide excision repair	37	6	0.162162
map05417	Lipid and atherosclerosis	29	6	0.206897
map00960	Tropane, piperidine and pyridine alkaloid biosynthesis	5	2	0.4
map00310	Lysine degradation	24	5	0.208333
map00400	Phenylalanine, tyrosine and tryptophan biosynthesis	19	5	0.263158
map00460	Cyanoamino acid metabolism	8	5	0.625
map00510	N-Glycan biosynthesis	28	5	0.178571
map00562	Inositol phosphate metabolism	26	5	0.192308
map00600	Sphingolipid metabolism	16	5	0.3125
map00625	Chloroalkane and chloroalkene degradation	7	5	0.714286
map00790	Folate biosynthesis	17	5	0.294118
map00910	Nitrogen metabolism	15	5	0.333333
map00983	Drug metabolism - other enzymes	18	5	0.277778
map01250	Biosynthesis of nucleotide sugars	22	5	0.227273
map02024	Quorum sensing	13	5	0.384615
map03410	Base excision repair	24	5	0.208333
map03450	Non-homologous end-joining	9	5	0.555556
map01521	EGFR tyrosine kinase inhibitor resistance	9	2	0.222222
map04217	Necroptosis	19	5	0.263158
map01524	Platinum drug resistance	16	3	0.1875
map05207	Chemical carcinogenesis - receptor activation	18	5	0.277778
map00030	Pentose phosphate pathway	19	4	0.210526
map00061	Fatty acid biosynthesis	11	4	0.363636
map02025	Biofilm formation - Pseudomonas aeruginosa	6	1	0.166667
map03060	Protein export	20	3	0.15
map03320	PPAR signaling pathway	15	3	0.2
map00062	Fatty acid elongation	11	4	0.363636
map00100	Steroid biosynthesis	18	4	0.222222
map00130	Ubiquinone and other terpenoid-quinone biosynthesis	11	4	0.363636
map00220	Arginine biosynthesis	20	4	0.2
map00627	Aminobenzoate degradation	12	4	0.333333
map04016	MAPK signaling pathway - plant	5	1	0.2
map04020	Calcium signaling pathway	13	2	0.153846
map04022	cGMP-PKG signaling pathway	13	2	0.153846
map04066	HIF-1 signaling pathway	16	3	0.1875
map04068	FoxO signaling pathway	16	3	0.1875
map00670	One carbon pool by folate	10	4	0.4
map04115	p53 signaling pathway	8	2	0.25
map00710	Carbon fixation in photosynthetic organisms	17	4	0.235294
map04137	Mitophagy - animal	16	3	0.1875
map00730	Thiamine metabolism	12	4	0.333333
map00760	Nicotinate and nicotinamide metabolism	20	4	0.2
map00930	Caprolactam degradation	7	4	0.571429
map04210	Apoptosis	12	2	0.166667
map01040	Biosynthesis of unsaturated fatty acids	12	4	0.333333
map04212	Longevity regulating pathway - worm	19	3	0.157895
map01523	Antifolate resistance	7	4	0.571429
map03440	Homologous recombination	21	4	0.190476
map04216	Ferroptosis	11	3	0.272727
map04013	MAPK signaling pathway - fly	17	4	0.235294
map04070	Phosphatidylinositol signaling system	21	4	0.190476
map04361	Axon regeneration	11	3	0.272727
map04392	Hippo signaling pathway - multiple species	7	2	0.285714
map04122	Sulfur relay system	9	4	0.444444
map04520	Adherens junction	9	2	0.222222
map04550	Signaling pathways regulating pluripotency of stem cells	7	2	0.285714
map04612	Antigen processing and presentation	9	3	0.333333
map04211	Longevity regulating pathway	17	4	0.235294
map04622	RIG-I-like receptor signaling pathway	6	3	0.5
map04624	Toll and Imd signaling pathway	10	2	0.2
map04625	C-type lectin receptor signaling pathway	9	2	0.222222
map04659	Th17 cell differentiation	6	1	0.166667
map04213	Longevity regulating pathway - multiple species	19	4	0.210526
map04214	Apoptosis - fly	12	4	0.333333
map04728	Dopaminergic synapse	18	3	0.166667
map04911	Insulin secretion	6	1	0.166667
map04218	Cellular senescence	26	4	0.153846
map04915	Estrogen signaling pathway	10	3	0.3
map04916	Melanogenesis	8	2	0.25
map04510	Focal adhesion	18	4	0.222222
map04920	Adipocytokine signaling pathway	6	1	0.166667
map04925	Aldosterone synthesis and secretion	7	2	0.285714
map04926	Relaxin signaling pathway	11	2	0.181818
map04931	Insulin resistance	17	3	0.176471
map04933	AGE-RAGE signaling pathway in diabetic complications	13	3	0.230769
map04934	Cushing syndrome	10	2	0.2
map04935	Growth hormone synthesis, secretion and action	10	2	0.2
map04936	Alcoholic liver disease	15	3	0.2
map04960	Aldosterone-regulated sodium reabsorption	5	1	0.2
map04621	NOD-like receptor signaling pathway	17	4	0.235294
map04726	Serotonergic synapse	10	4	0.4
map04727	GABAergic synapse	14	4	0.285714
map04979	Cholesterol metabolism	9	2	0.222222
map05030	Cocaine addiction	5	3	0.6
map05031	Amphetamine addiction	10	3	0.3
map04914	Progesterone-mediated oocyte maturation	20	4	0.2
map05161	Hepatitis B	11	2	0.181818
map04918	Thyroid hormone synthesis	10	4	0.4
map04972	Pancreatic secretion	13	4	0.307692
map05204	Chemical carcinogenesis - DNA adducts	5	3	0.6
map04974	Protein digestion and absorption	13	4	0.307692
map04978	Mineral absorption	7	4	0.571429
map05034	Alcoholism	19	4	0.210526
map05211	Renal cell carcinoma	11	2	0.181818
map05214	Glioma	8	2	0.25
map05220	Chronic myeloid leukemia	5	1	0.2
map05225	Hepatocellular carcinoma	13	2	0.153846
map05410	Hypertrophic cardiomyopathy	5	1	0.2
