# Supplementary material for: The Verticillium dahliae Spt-Ada-Gcn5 Acetyltransferase Complex Subunit Ada1 Is Essential for Conidia and Microsclerotia Production and Contributes to Virulence
Source: Front Microbiol. 2022 Feb 23;13:852571. doi: 10.3389/fmicb.2022.852571 (PMC8905346; doi:10.3389/fmicb.2022.852571)
Supplement: Supplementary file 4 [file Table_3.XLSX]

## Sheet: Sheet1
Table S3 Sequences of unmatched transcription factors
Gene-ID	Gene_seq
DK185_002638	ATGGCAGCTGCTCAGTCTGCAAAGGCCAAATCGGCCTCCAAGGCCAACAATGCCACACCCAAATCAAAAGCACAGATGCACCGTCGTTCAAGAACAGGTACGCGAGCTCCATTGTCCTCCGCACGGCTGTTCCACTTACACCGAGCTCGTCTTACGGGCATCCCCTCCCCCTTCACTCTCATACGGATACTTCGACTTGCACTTTCATGATCATATTCACGGGACTTTGCAAACTGACTCTTTTCCACTTTAGGCTGCTACACCTGCAGACTGCGACGAAAGAAGTGCGATGAAGGCACACCCCACTGCACCGCCTGCAAACACCTCGGCTTGCAGTGCGAGTACAAGAGGCCGATGTGGTGGAGCAACAACGATGCGCGAAGAAAGCACAAGGACGAC…
DK185_003128	ATGGCTCCGATCCTCGCCGCTTCTCAACATGCACTGATTCATGACATGATACTCGCTGGATATAAGAATGCTGAAATAGCCCGCACCGCCAACTGCAGGGCAAGCTCCGTCAGGCGAATACGAACGAACATAGAATGCTATGGGTCGACCAAGGCCCCCGCGAACGGTGTTGGCCGTCGTCGGACCTTGAGTCCTCCTATGCTAACTGCTTTGCTCGACCAACTCGCAGTGAAGCCCAACATGTACCGCGACGAGATGGTGGATTTTCTTGAGAAAGAGTTCGAGACTACTGTCACCGCATCCAGCATCAGCCGGTCGCTGAAGTCAGCGCGGTGGTCCAGGAAGACTGCACGACGTGTAGCAATGGGGCGGAACGCTGACCTTCGAGACTACTACCTC…
DK185_006494	ATGACGGTCGCAACAGTCCACCCGGGCCAGCAGCGCTCTTCCTGCGAGGGCTGCAGGAAGCAGAAGACCAGGTGCCAGCGCCTGCAGCCCGGCGACACAAGGTGTGCGAGGTGCATGATGCACAACATTGACTGTGTCGCTGGACGGCAGAAGAGGATCGGGAGACCGAGACGAGCGGCCGAGAGACAGACTGACTTGGCACAAGCGACGACCGAAACACGGCAGCCGCACCCAAGACCGCCCCAATCGAGCCCTCAACAAGCATCCAACCAGACTCGGAGTAGCTTCGCGCCATCACCACCTAGTCAGGGCTCGTCGCCAGGGCACATTTACGGCAGCGCGGGCCTGAATAGCGGCCGGAACAACTTGTCAAGCCTCGGCGTCGAAGGTATCGCCGAC…
DK185_007725	ATGGCATCCCTTATCTCGTCTTTATCGGCTTCTGAAGGAAATCCACTGCACGACCACGATGAGCGTGGCTGCAAATCTGCGATCCATCCGGCGCAGCAGAGGCTTTCGTGCGAGGGCTGCCGGGAGCACAAGGCGAAGTGCCAACGCATCAACGCTGACGACCTCAAATGCGGACGATGCTTGATGCACAATATAGATTGCAAAGTTGGCAGGCAGAGACGAATCGGAAGACCGCGGCGCCGGGCTGTCACGGAAGCCTCCCCTCAATCAAGGCTGAGGGGGGCAGACAACACACCGCGTGCTGAGCAGCACGTCTCGAGCCCCACCCACCACGCGTCGTCAAGCCTCATGGCGCCGATATCACGGAGTTCCGGTACATCTGACGCCCCAGTGCTTCTT…
DK185_008133	ATGGATAATCTTACCCAATATCAGGTCACCGAGGCCTATCTGATGTCTGGCTTTTCTTTTTTCTCCATCTACCTTTTCGCCTTACTTAAGGGCATCTATTCATGGTCGTGGGAAACGCCTCTACTATGGTTCCAAATATTGTCGATAGCAGGATGGAGCATGTTAGAAATAGCGGCCTTGATCCTCTTTTCTTTCGAGCATAGCCAGCCTGGCGAGCTTCCCGAGTTTCTTGCGGGATCTATCCCGACCGTCTTGGATGTCATGTCCTTCTGGGGCGCCGCCATACTTCAGGTCCGTTGAACTCTTCAACAACAAGCGTATCTTTGCTGATGTGATGACTAGATCATGGCAATCATCTATCCGTTTGCAGTTGGTAGCGGGAAAGAATTTTGGCTAAAA…
DK185_008140	ATGAACAGACAGCGTAGAGCGCACGCCAAGTCCCGCGAGGGCTGTAAGCAGTGCAAGGAGCGGCATGTAAAGGTACCGTACACCCTCCCCCGCTCGTCGGAGATTCGAGTCGCCGGCGCCAGAAAGACCTCCAAGGCTGATGCTTGACACCAGTGTAATGAGGTCCATCCCCAATGTTTGAACTGCAAGCGGCACGACATCCTGTGCAGCTTTTCCGCGCCTAGTCTCACAACCACGCCGCTTAACCAGGATAGCCTTGCCGACCTTGAGTTGCTGGACTACTGGCACCGGCATCCCATTCCGGCAAACGCGTCAGGGCCGGCCAGGCAGCCAGAGCAAGACGCGGTCCGCCTCGGTTTCTCTCACCACTATCTCCTCAACAGCATTCTTGCCCTCGCC…
